# Supplementary material for: Defining mammary basal cell transcriptional states using single-cell RNA-sequencing
Source: Sci Rep. 2022 Mar 22;12:4893. doi: 10.1038/s41598-022-08870-1 (PMC8940936; doi:10.1038/s41598-022-08870-1)
Supplement: Supplementary file 5 — Supplementary Table 1. [file 41598_2022_8870_MOESM5_ESM.xlsx]

## Sheet: wt.integrated.markers
Supplemental Table 1. List of marker genes for each basal transcriptional state.
Gene	p_val	avg_logFC	pct.1	pct.2	p_val_adj	cluster	gene
Actg2	4.57717e-227	0.95104	0.958	0.727	9.15435e-224	Myoepithelial	Actg2
Cnn1	2.03283e-206	0.622122	0.998	0.948	4.06565e-203	Myoepithelial	Cnn1
Acta2	1.41547e-202	0.513922	1	0.998	2.83093e-199	Myoepithelial	Acta2
Tpm2	2.30165e-200	0.470944	1	0.998	4.60329e-197	Myoepithelial	Tpm2
Myl9	8.30489e-191	0.539206	0.999	0.965	1.66098e-187	Myoepithelial	Myl9
Myl6	1.36912e-184	0.357844	1	1	2.73824e-181	Myoepithelial	Myl6
Tagln	1.45375e-179	0.515286	1	0.994	2.90751e-176	Myoepithelial	Tagln
Krt15	1.74754e-171	0.878423	0.935	0.694	3.49508e-168	Myoepithelial	Krt15
Mylk	2.83474e-157	0.606107	0.993	0.919	5.66949e-154	Myoepithelial	Mylk
Csrp1	6.47939e-147	0.356986	1	0.999	1.29588e-143	Myoepithelial	Csrp1
Myh11	1.22046e-136	0.4999	0.985	0.891	2.44092e-133	Myoepithelial	Myh11
Tpm1	7.42856e-105	0.313546	0.999	0.984	1.48571e-101	Myoepithelial	Tpm1
Tmsb4x	8.27537e-104	0.348918	1	0.997	1.65507e-100	Myoepithelial	Tmsb4x
Pdlim3	1.07988e-93	0.427058	0.975	0.833	2.15976e-90	Myoepithelial	Pdlim3
Fbxl22	1.87922e-92	0.369644	0.723	0.506	3.75845e-89	Myoepithelial	Fbxl22
S100a11	1.36571e-90	0.28146	1	0.996	2.73143e-87	Myoepithelial	S100a11
Prkcdbp	2.90786e-88	0.454323	0.931	0.735	5.81573e-85	Myoepithelial	Prkcdbp
S100a6	5.14683e-88	0.33895	0.999	0.974	1.02937e-84	Myoepithelial	S100a6
Postn	1.73459e-82	0.351031	0.988	0.883	3.46917e-79	Myoepithelial	Postn
Cald1	2.44252e-81	0.311934	0.998	0.985	4.88505e-78	Myoepithelial	Cald1
Ppp1r14a	1.7949e-79	0.299721	0.71	0.48	3.5898e-76	Myoepithelial	Ppp1r14a
Spon2	2.23987e-75	0.357222	0.866	0.641	4.47975e-72	Myoepithelial	Spon2
B2m	3.12535e-73	0.367327	0.997	0.977	6.25069e-70	Myoepithelial	B2m
Perp	7.91935e-67	0.269582	0.992	0.925	1.58387e-63	Myoepithelial	Perp
Cotl1	1.32234e-65	0.252202	0.999	0.975	2.64468e-62	Myoepithelial	Cotl1
Oxtr	2.84239e-64	0.276031	0.844	0.654	5.68477e-61	Myoepithelial	Oxtr
Msrb1	1.25383e-60	0.298041	0.961	0.842	2.50767e-57	Myoepithelial	Msrb1
Flna	1.35664e-60	0.301554	0.966	0.847	2.71328e-57	Myoepithelial	Flna
Vwa1	1.10529e-59	0.296869	0.866	0.662	2.21059e-56	Myoepithelial	Vwa1
Fam129a	3.59208e-57	0.287587	0.886	0.708	7.18417e-54	Myoepithelial	Fam129a
Hacd1	3.14015e-56	0.292812	0.825	0.626	6.2803e-53	Myoepithelial	Hacd1
Uts2b	1.27045e-55	0.261198	0.567	0.435	2.5409e-52	Myoepithelial	Uts2b
Josd2	7.51019e-54	0.252743	0.842	0.649	1.50204e-50	Myoepithelial	Josd2
Cnn2	1.70419e-52	0.252891	0.968	0.862	3.40837e-49	Myoepithelial	Cnn2
Ckb	3.52797e-52	0.329224	0.618	0.361	7.05595e-49	Myoepithelial	Ckb
Slco2a1	5.80554e-51	0.273614	0.897	0.734	1.16111e-47	Myoepithelial	Slco2a1
Igfbp2	7.63986e-49	0.35862	0.722	0.541	1.52797e-45	Myoepithelial	Igfbp2
Speer4e	1.11506e-47	0.26112	0.761	0.554	2.23012e-44	Myoepithelial	Speer4e
Actb	2.22257e-44	0.26699	1	0.999	4.44514e-41	Myoepithelial	Actb
Cd74	0.000335588	0.348695	0.356	0.251	0.671176	Myoepithelial	Cd74
Mt2	3.78734e-139	0.542665	0.999	0.992	7.57468e-136	Tspan8High	Mt2
Slpi	1.74563e-138	0.860987	0.982	0.926	3.49126e-135	Tspan8High	Slpi
Mt1	9.77094e-113	0.476167	0.999	0.994	1.95419e-109	Tspan8High	Mt1
Tuba4a	1.92848e-82	0.418557	0.961	0.936	3.85697e-79	Tspan8High	Tuba4a
Chil1	1.53693e-80	0.887149	0.897	0.811	3.07386e-77	Tspan8High	Chil1
Id3	1.72555e-67	0.605219	0.925	0.866	3.4511e-64	Tspan8High	Id3
Tubb2a	1.11384e-51	0.411162	0.897	0.901	2.22768e-48	Tspan8High	Tubb2a
Lypd3	9.70485e-46	0.437986	0.606	0.478	1.94097e-42	Tspan8High	Lypd3
Tsc22d1	1.57126e-42	0.532326	0.917	0.911	3.14253e-39	Tspan8High	Tsc22d1
Ptx3	4.83007e-34	0.771657	0.671	0.631	9.66014e-31	Tspan8High	Ptx3
Meg3	2.03402e-31	0.4546	0.769	0.718	4.06804e-28	Tspan8High	Meg3
Tubb6	2.19415e-31	0.263565	0.936	0.929	4.3883e-28	Tspan8High	Tubb6
Uap1	9.99019e-31	0.333575	0.751	0.709	1.99804e-27	Tspan8High	Uap1
Sfrp1	2.20744e-29	0.410117	0.489	0.384	4.41489e-26	Tspan8High	Sfrp1
Fgg	1.12441e-26	0.518367	0.57	0.504	2.24883e-23	Tspan8High	Fgg
Phlda1	3.43369e-24	0.412899	0.764	0.745	6.86737e-21	Tspan8High	Phlda1
Cdkn1a	7.39984e-24	0.315343	0.812	0.791	1.47997e-20	Tspan8High	Cdkn1a
Trf	2.54962e-23	0.314436	0.841	0.841	5.09923e-20	Tspan8High	Trf
Plaur	9.43395e-21	0.337801	0.625	0.587	1.88679e-17	Tspan8High	Plaur
Tmem45a	1.04618e-20	0.266524	0.638	0.581	2.09236e-17	Tspan8High	Tmem45a
Id1	2.80239e-19	0.369238	0.613	0.58	5.60478e-16	Tspan8High	Id1
Crem	4.28256e-17	0.300904	0.494	0.441	8.56511e-14	Tspan8High	Crem
Fosl1	1.25945e-16	0.253816	0.632	0.611	2.51889e-13	Tspan8High	Fosl1
Gem	2.35259e-16	0.33784	0.841	0.862	4.70518e-13	Tspan8High	Gem
Adamts1	4.76182e-16	0.415714	0.769	0.769	9.52364e-13	Tspan8High	Adamts1
Dclk1	8.40631e-16	0.270656	0.581	0.549	1.68126e-12	Tspan8High	Dclk1
Gm12840	3.46994e-15	0.30302	0.537	0.541	6.93988e-12	Tspan8High	Gm12840
C4b	1.32858e-14	0.273389	0.532	0.493	2.65716e-11	Tspan8High	C4b
Tm4sf1	3.66185e-14	0.341023	0.96	0.976	7.3237e-11	Tspan8High	Tm4sf1
Cd24a	6.61437e-13	0.284828	0.818	0.858	1.32287e-09	Tspan8High	Cd24a
Ddit4	1.937e-10	0.251658	0.46	0.415	3.87399e-07	Tspan8High	Ddit4
Sfrp2	1.44267e-05	0.255952	0.444	0.433	0.0288533	Tspan8High	Sfrp2
Tspan8	4.81402e-05	0.643848	0.46	0.478	0.0962803	Tspan8High	Tspan8
Fabp5	0.00258438	0.262163	0.518	0.527	1	Early Response	Fabp5
Fos	3.14511e-122	1.65946	0.964	0.809	6.29022e-119	Early Response	Fos
Jun	7.65792e-104	1.23772	0.955	0.811	1.53158e-100	Early Response	Jun
Btg2	1.04123e-78	1.05189	0.855	0.658	2.08247e-75	Early Response	Btg2
Egr1	1.6312e-68	1.01398	0.865	0.72	3.26239e-65	Early Response	Egr1
Ppp1r15a	2.47677e-65	0.743445	0.87	0.743	4.95355e-62	Early Response	Ppp1r15a
Socs3	1.505e-64	0.958393	0.955	0.91	3.00999e-61	Early Response	Socs3
Zfp36	1.18125e-61	0.854237	0.859	0.687	2.3625e-58	Early Response	Zfp36
Junb	5.88877e-57	0.575744	0.994	0.989	1.17775e-53	Early Response	Junb
Cyr61	1.63702e-51	1.02278	0.699	0.397	3.27405e-48	Early Response	Cyr61
Ier3	3.01274e-48	0.559895	0.974	0.954	6.02548e-45	Early Response	Ier3
Tob1	2.33083e-38	0.533213	0.724	0.516	4.66165e-35	Early Response	Tob1
Bhlhe40	4.84179e-37	0.506608	0.84	0.687	9.68357e-34	Early Response	Bhlhe40
Atf3	5.60938e-37	0.9008	0.859	0.779	1.12188e-33	Early Response	Atf3
Hspa1a	7.40669e-34	0.902351	0.793	0.634	1.48134e-30	Early Response	Hspa1a
Fosb	2.86081e-31	0.672456	0.788	0.702	5.72162e-28	Early Response	Fosb
Gadd45b	3.15096e-30	0.531223	0.865	0.78	6.30192e-27	Early Response	Gadd45b
Id2	4.8211e-27	0.661169	0.709	0.593	9.6422e-24	Early Response	Id2
Nfkbiz	2.67484e-26	0.284877	0.581	0.385	5.34969e-23	Early Response	Nfkbiz
Txnip	5.49722e-26	0.438735	0.543	0.363	1.09944e-22	Early Response	Txnip
Igfbp5	4.33867e-23	0.45066	0.968	0.926	8.67734e-20	Early Response	Igfbp5
Egr2	6.71821e-23	0.505732	0.635	0.493	1.34364e-19	Early Response	Egr2
Pnrc1	7.10244e-23	0.398133	0.902	0.847	1.42049e-19	Early Response	Pnrc1
Chil11	3.94427e-22	0.45897	0.908	0.839	7.88853e-19	Early Response	Chil1
Ubc	1.39204e-20	0.279185	0.998	0.999	2.78408e-17	Early Response	Ubc
Chka	3.95275e-20	0.337088	0.705	0.551	7.90551e-17	Early Response	Chka
Ier2	4.907e-20	0.378567	0.951	0.942	9.81399e-17	Early Response	Ier2
Trf1	6.4185e-19	0.419276	0.912	0.831	1.2837e-15	Early Response	Trf
Fam180a	9.24173e-19	0.316417	0.626	0.489	1.84835e-15	Early Response	Fam180a
1500015O10Rik	2.41919e-18	0.365794	0.846	0.726	4.83839e-15	Early Response	1500015O10Rik
Gadd45g	7.10512e-18	0.523766	0.801	0.765	1.42102e-14	Early Response	Gadd45g
Pim3	2.27539e-17	0.366853	0.726	0.629	4.55078e-14	Early Response	Pim3
Fam3c	3.34854e-17	0.277966	0.838	0.746	6.69707e-14	Early Response	Fam3c
Acot1	1.47309e-16	0.283663	0.69	0.565	2.94618e-13	Early Response	Acot1
Dnajb9	1.84011e-16	0.273033	0.622	0.45	3.68022e-13	Early Response	Dnajb9
Fbxo32	2.94423e-16	0.320706	0.699	0.597	5.88845e-13	Early Response	Fbxo32
Nfil3	4.33216e-16	0.268221	0.797	0.692	8.66431e-13	Early Response	Nfil3
Dnajb1	3.23655e-15	0.43581	0.818	0.798	6.4731e-12	Early Response	Dnajb1
Nr4a1	4.10048e-15	0.405572	0.714	0.637	8.20097e-12	Early Response	Nr4a1
Dnajb4	4.48614e-15	0.265789	0.56	0.398	8.97227e-12	Early Response	Dnajb4
Pik3r1	5.35048e-15	0.281416	0.812	0.721	1.0701e-11	Early Response	Pik3r1
Hexim1	2.63885e-14	0.333111	0.545	0.398	5.2777e-11	Early Response	Hexim1
Il17b	1.49117e-13	0.621111	0.88	0.845	2.98235e-10	Early Response	Il17b
Sertad1	4.10019e-12	0.266942	0.87	0.854	8.20038e-09	Early Response	Sertad1
Angptl4	1.60843e-11	0.276633	0.782	0.68	3.21686e-08	Early Response	Angptl4
Gas1	5.04924e-11	0.25167	0.665	0.532	1.00985e-07	Early Response	Gas1
Klf9	1.95238e-10	0.276656	0.81	0.759	3.90477e-07	Early Response	Klf9
Bambi	3.33196e-10	0.382227	0.65	0.579	6.66393e-07	Early Response	Bambi
Rhob	5.8331e-10	0.253272	0.622	0.51	1.16662e-06	Early Response	Rhob
Rasl11a	1.52314e-09	0.379884	0.521	0.417	3.04629e-06	Early Response	Rasl11a
Rasd1	2.60253e-08	0.25401	0.511	0.423	5.20505e-05	Early Response	Rasd1
Dcn	1.83724e-06	0.512185	0.748	0.698	0.00367448	Early Response	Dcn
Ppp1r10	2.06332e-06	0.30383	0.675	0.651	0.00412663	Early Response	Ppp1r10
Tcn2	2.74913e-06	0.313162	0.759	0.729	0.00549826	Early Response	Tcn2
Dusp1	7.58797e-06	0.334947	0.765	0.741	0.0151759	Early Response	Dusp1
Mafb	1.12349e-05	0.305495	0.44	0.354	0.0224697	Early Response	Mafb
Cxcl1	2.47923e-05	0.260413	0.483	0.388	0.0495846	Early Response	Cxcl1
Apoc1	0.000341173	0.300757	0.776	0.728	0.682345	Early Response	Apoc1
Tnfsf9	0.00149728	0.278971	0.365	0.288	1	Early Response	Tnfsf9
Mgp	0.00242702	0.250997	0.744	0.77	1	Early Response	Mgp
Fam64a	0	0.638356	0.936	0	0	Proliferative	Fam64a
Cdc25c	0	0.470939	0.851	0.001	0	Proliferative	Cdc25c
Iqgap3	0	0.353293	0.83	0	0	Proliferative	Iqgap3
Bub1	0	0.332168	0.766	0	0	Proliferative	Bub1
Ncapg	5.28061e-289	0.327431	0.723	0.001	1.05612e-285	Proliferative	Ncapg
Ska1	4.12463e-268	0.458459	0.872	0	8.24926e-265	Proliferative	Ska1
Aldh1a7	6.92273e-197	0.262163	0.83	0.026	1.38455e-193	Proliferative	Aldh1a7
Plk1	2.89267e-179	0.335638	0.83	0.002	5.78533e-176	Proliferative	Plk1
Bub1b	6.48377e-152	0.342421	0.872	0.01	1.29675e-148	Proliferative	Bub1b
Kifc1	2.04501e-149	0.323081	0.809	0.002	4.09002e-146	Proliferative	Kifc1
Ccnb1	3.58096e-146	1.01925	0.957	0.047	7.16191e-143	Proliferative	Ccnb1
Cdkn3	1.65141e-144	0.787937	0.851	0.001	3.30281e-141	Proliferative	Cdkn3
Ccna2	5.112e-138	1.07243	0.979	0.019	1.0224e-134	Proliferative	Ccna2
Cep55	6.65469e-131	0.536232	0.894	0.041	1.33094e-127	Proliferative	Cep55
Hist1h1b	1.45124e-117	0.311532	0.851	0.036	2.90248e-114	Proliferative	Hist1h1b
Aurkb	8.79494e-112	0.630211	0.936	0.007	1.75899e-108	Proliferative	Aurkb
Aspm	6.17536e-111	0.434671	0.851	0.044	1.23507e-107	Proliferative	Aspm
Kif4	2.70401e-101	0.295949	0.872	0.001	5.40803e-98	Proliferative	Kif4
Kif15	7.79717e-101	0.306307	0.83	0.029	1.55943e-97	Proliferative	Kif15
Ube2c	1.81301e-94	1.51476	1	0.068	3.62602e-91	Proliferative	Ube2c
Mis18bp1	6.1661e-94	0.332433	0.894	0.054	1.23322e-90	Proliferative	Mis18bp1
Cenpf	1.6514e-89	1.24621	0.957	0.063	3.30281e-86	Proliferative	Cenpf
E2f8	4.62091e-89	0.295987	0.83	0.065	9.24182e-86	Proliferative	E2f8
Neil3	4.90261e-83	0.314704	0.638	0	9.80522e-80	Proliferative	Neil3
Sgol2a	2.69724e-75	0.367319	0.872	0.053	5.39447e-72	Proliferative	Sgol2a
Cdca3	9.78977e-72	1.12288	0.979	0.102	1.95795e-68	Proliferative	Cdca3
2810417H13Rik	9.39628e-64	1.385	0.936	0.022	1.87926e-60	Proliferative	2810417H13Rik
Hmmr	9.78495e-64	0.605245	0.872	0.057	1.95699e-60	Proliferative	Hmmr
Mki67	1.88386e-63	1.00654	0.957	0.102	3.76773e-60	Proliferative	Mki67
Spsb4	6.81546e-60	0.253713	0.851	0.082	1.36309e-56	Proliferative	Spsb4
Melk	1.00684e-59	0.366897	0.723	0.001	2.01368e-56	Proliferative	Melk
Kif20a	3.01774e-55	0.67505	0.894	0.043	6.03548e-52	Proliferative	Kif20a
Mest	2.28014e-50	0.574287	0.872	0.071	4.56029e-47	Proliferative	Mest
Aurka	2.33153e-48	0.401237	0.915	0.147	4.66305e-45	Proliferative	Aurka
Nuf2	5.11513e-46	0.30755	0.702	0.001	1.02303e-42	Proliferative	Nuf2
Cenpe	8.94426e-46	0.855746	0.957	0.143	1.78885e-42	Proliferative	Cenpe
Tpx2	1.52064e-44	0.922691	0.957	0.161	3.04129e-41	Proliferative	Tpx2
Knstrn	2.78469e-43	1.02753	0.936	0.172	5.56937e-40	Proliferative	Knstrn
Cdca8	3.24361e-43	1.12138	0.979	0.178	6.48721e-40	Proliferative	Cdca8
Ckap2l	8.21253e-43	0.541197	0.745	0.026	1.64251e-39	Proliferative	Ckap2l
Pbk	4.59688e-42	0.569802	0.723	0.002	9.19375e-39	Proliferative	Pbk
Tmem54	7.94187e-41	0.354204	0.894	0.15	1.58837e-37	Proliferative	Tmem54
Ect2	3.05386e-40	0.282124	0.894	0.123	6.10771e-37	Proliferative	Ect2
Ccnb2	1.55973e-39	1.33508	0.957	0.229	3.11946e-36	Proliferative	Ccnb2
A230065H16Rik	5.1235e-39	0.816367	0.872	0.095	1.0247e-35	Proliferative	A230065H16Rik
Shcbp1	5.60351e-39	0.509382	0.957	0.193	1.1207e-35	Proliferative	Shcbp1
Cenph	9.62982e-36	0.608802	0.936	0.272	1.92596e-32	Proliferative	Cenph
Cenpn	2.39046e-35	0.378208	0.83	0.16	4.78093e-32	Proliferative	Cenpn
Cdc20	6.91874e-35	1.47805	0.957	0.18	1.38375e-31	Proliferative	Cdc20
Uhrf1	2.6477e-34	0.436407	0.872	0.17	5.2954e-31	Proliferative	Uhrf1
Cdk1	1.6841e-33	0.978575	0.872	0.175	3.3682e-30	Proliferative	Cdk1
Cenpa	3.5674e-33	1.80708	0.979	0.387	7.13481e-30	Proliferative	Cenpa
Hmgb2	5.95326e-33	2.24926	1	0.55	1.19065e-29	Proliferative	Hmgb2
Top2a	9.30857e-33	1.23149	0.915	0.247	1.86171e-29	Proliferative	Top2a
Stmn1	2.8182e-32	2.31362	1	0.702	5.63639e-29	Proliferative	Stmn1
Lockd	2.81949e-32	1.21238	0.936	0.286	5.63899e-29	Proliferative	Lockd
Anln	3.19818e-32	0.599583	0.872	0.254	6.39636e-29	Proliferative	Anln
Birc5	6.46129e-32	1.00198	0.936	0.175	1.29226e-28	Proliferative	Birc5
H2afz	1.08501e-31	1.50366	1	0.966	2.17001e-28	Proliferative	H2afz
Tacc3	1.16055e-31	0.898341	0.936	0.322	2.3211e-28	Proliferative	Tacc3
Racgap1	7.04934e-31	0.850619	0.851	0.133	1.40987e-27	Proliferative	Racgap1
Incenp	1.94082e-30	0.678756	0.915	0.255	3.88164e-27	Proliferative	Incenp
2700094K13Rik	2.36986e-30	1.23505	1	0.565	4.73971e-27	Proliferative	2700094K13Rik
Ran	6.82705e-30	1.00603	1	0.941	1.36541e-26	Proliferative	Ran
Cks2	1.51471e-29	1.53568	0.979	0.353	3.02941e-26	Proliferative	Cks2
Efhd1	1.57223e-29	0.278062	0.872	0.324	3.14446e-26	Proliferative	Efhd1
Cenpm	2.43567e-29	0.718954	0.872	0.204	4.87133e-26	Proliferative	Cenpm
Ppia	2.72014e-29	0.634017	1	1	5.44029e-26	Proliferative	Ppia
Pmf1	3.11172e-28	0.735435	0.957	0.321	6.22344e-25	Proliferative	Pmf1
Spc25	3.58151e-28	0.526537	0.809	0.122	7.16303e-25	Proliferative	Spc25
Tuba1b	5.35009e-28	1.34004	1	0.846	1.07002e-24	Proliferative	Tuba1b
Kif2c	5.89173e-28	0.401352	0.681	0.062	1.17835e-24	Proliferative	Kif2c
Dynlt1f	9.12123e-28	0.701257	0.936	0.292	1.82425e-24	Proliferative	Dynlt1f
Hmgb1	9.20112e-28	0.960022	1	0.991	1.84022e-24	Proliferative	Hmgb1
Spc24	1.40961e-27	0.835209	0.894	0.267	2.81923e-24	Proliferative	Spc24
Hmgn2	1.61794e-27	1.26854	1	0.526	3.23587e-24	Proliferative	Hmgn2
Smc4	2.58425e-27	1.19987	0.979	0.482	5.16849e-24	Proliferative	Smc4
Lsm3	3.17668e-27	0.894346	0.979	0.36	6.35335e-24	Proliferative	Lsm3
Csrp2	3.79817e-27	1.04202	0.915	0.216	7.59635e-24	Proliferative	Csrp2
Mad2l1	4.36156e-27	0.715078	0.915	0.259	8.72312e-24	Proliferative	Mad2l1
Vcan	7.38761e-27	0.76854	0.979	0.224	1.47752e-23	Proliferative	Vcan
Bex2	9.56926e-27	0.658371	0.894	0.278	1.91385e-23	Proliferative	Bex2
Nusap1	2.48563e-26	0.390038	0.638	0.056	4.97126e-23	Proliferative	Nusap1
Tyms	2.77755e-26	0.846049	0.936	0.364	5.5551e-23	Proliferative	Tyms
H2afv	3.02698e-26	1.21628	1	0.852	6.05396e-23	Proliferative	H2afv
Mns1	1.14018e-25	0.373203	0.851	0.294	2.28036e-22	Proliferative	Mns1
Ccdc34	1.20308e-25	0.984122	0.979	0.498	2.40616e-22	Proliferative	Ccdc34
Cks1b	1.28593e-25	0.933028	1	0.629	2.57186e-22	Proliferative	Cks1b
Cmc2	2.29176e-25	0.55879	0.915	0.315	4.58353e-22	Proliferative	Cmc2
Tmpo	5.69996e-25	0.933506	0.979	0.489	1.13999e-21	Proliferative	Tmpo
Crlf1	1.74212e-24	0.832895	0.936	0.418	3.48424e-21	Proliferative	Crlf1
Lsm6	4.68504e-24	0.837905	0.957	0.459	9.37008e-21	Proliferative	Lsm6
Cenpw	5.93433e-24	0.610606	0.894	0.311	1.18687e-20	Proliferative	Cenpw
Hjurp	7.92591e-24	0.766484	0.936	0.392	1.58518e-20	Proliferative	Hjurp
Lmnb1	7.94113e-24	0.743383	0.979	0.363	1.58823e-20	Proliferative	Lmnb1
Lama1	1.10927e-23	0.382624	0.936	0.395	2.21853e-20	Proliferative	Lama1
Capn6	2.35508e-23	0.284757	0.872	0.31	4.71016e-20	Proliferative	Capn6
Fam178b	2.84263e-23	0.342154	0.851	0.371	5.68527e-20	Proliferative	Fam178b
Nucks1	7.8429e-23	0.991076	1	0.611	1.56858e-19	Proliferative	Nucks1
Arhgap11a	9.74864e-23	0.385476	0.723	0.118	1.94973e-19	Proliferative	Arhgap11a
Prc1	1.33726e-22	0.877597	0.851	0.261	2.67451e-19	Proliferative	Prc1
Ptgr1	2.4808e-22	0.479375	0.851	0.265	4.96159e-19	Proliferative	Ptgr1
Serpine2	2.73496e-22	0.301751	0.872	0.183	5.46991e-19	Proliferative	Serpine2
Ube2s	4.71426e-22	0.74394	1	0.961	9.42852e-19	Proliferative	Ube2s
Nek2	7.49018e-22	0.379379	0.66	0.074	1.49804e-18	Proliferative	Nek2
Gm33651	1.34408e-21	0.819212	0.872	0.355	2.68816e-18	Proliferative	Gm33651
Smc2	1.52025e-21	0.744357	0.915	0.387	3.0405e-18	Proliferative	Smc2
Ppil1	1.64771e-21	0.437599	0.915	0.314	3.29543e-18	Proliferative	Ppil1
Usp1	1.76821e-21	0.644912	0.915	0.356	3.53642e-18	Proliferative	Usp1
Nudcd2	2.58178e-21	0.570293	1	0.472	5.16356e-18	Proliferative	Nudcd2
Ncaph	2.95407e-21	0.286485	0.809	0.252	5.90813e-18	Proliferative	Ncaph
Ptn	4.7923e-21	0.860935	1	0.924	9.5846e-18	Proliferative	Ptn
Psat1	9.13803e-21	0.567907	0.809	0.101	1.82761e-17	Proliferative	Psat1
Tubb5	9.91729e-21	0.993961	1	0.973	1.98346e-17	Proliferative	Tubb5
Snrpe	1.19007e-20	0.645091	1	0.888	2.38014e-17	Proliferative	Snrpe
Shisa8	1.23768e-20	0.67142	0.894	0.327	2.47535e-17	Proliferative	Shisa8
Fbln2	1.67363e-20	0.977842	1	0.436	3.34725e-17	Proliferative	Fbln2
Nmral1	3.42762e-20	0.262058	0.83	0.325	6.85524e-17	Proliferative	Nmral1
Rad21	3.43811e-20	0.613715	0.979	0.463	6.87622e-17	Proliferative	Rad21
Hsp90b1	3.92836e-20	0.979529	1	0.848	7.85673e-17	Proliferative	Hsp90b1
H2afx	1.40254e-19	0.68375	0.957	0.399	2.80508e-16	Proliferative	H2afx
Nt5dc2	1.89152e-19	0.313185	0.766	0.138	3.78303e-16	Proliferative	Nt5dc2
Pycard	3.6549e-19	0.678	0.936	0.521	7.30981e-16	Proliferative	Pycard
Rpa3	9.31319e-19	0.604325	0.936	0.458	1.86264e-15	Proliferative	Rpa3
Casc5	1.79871e-18	0.265746	0.617	0.058	3.59742e-15	Proliferative	Casc5
Rbm3	2.4095e-18	0.602174	1	0.952	4.81899e-15	Proliferative	Rbm3
Trip13	5.31256e-18	0.351561	0.809	0.285	1.06251e-14	Proliferative	Trip13
Mcm5	7.86088e-18	0.564796	0.787	0.214	1.57218e-14	Proliferative	Mcm5
Wnt6	9.604e-18	0.763308	0.872	0.48	1.9208e-14	Proliferative	Wnt6
Ranbp1	1.00929e-17	0.71679	1	0.797	2.01859e-14	Proliferative	Ranbp1
Lsm2	1.63213e-17	0.641329	0.979	0.459	3.26426e-14	Proliferative	Lsm2
Igfbp4	2.35794e-17	0.81036	0.936	0.443	4.71588e-14	Proliferative	Igfbp4
Mrpl34	2.65357e-17	0.509664	0.979	0.517	5.30714e-14	Proliferative	Mrpl34
Rfc4	3.36288e-17	0.415885	0.872	0.357	6.72576e-14	Proliferative	Rfc4
Rtn1	5.63178e-17	0.685786	1	0.659	1.12636e-13	Proliferative	Rtn1
Sae1	7.0205e-17	0.616964	0.936	0.471	1.4041e-13	Proliferative	Sae1
Lsm4	1.32612e-16	0.651467	0.979	0.709	2.65224e-13	Proliferative	Lsm4
Ifi27l2a	1.72157e-16	0.75349	0.787	0.278	3.44313e-13	Proliferative	Ifi27l2a
Sf3b5	2.17071e-16	0.605673	1	0.712	4.34141e-13	Proliferative	Sf3b5
Dtymk	2.35318e-16	0.749713	0.936	0.559	4.70635e-13	Proliferative	Dtymk
Igfbp21	2.48157e-16	1.33688	0.936	0.615	4.96314e-13	Proliferative	Igfbp2
Hmgb3	2.76657e-16	0.558834	0.957	0.491	5.53315e-13	Proliferative	Hmgb3
Ttc9	3.74918e-16	0.259717	0.851	0.346	7.49837e-13	Proliferative	Ttc9
Lsm5	4.92078e-16	0.615208	0.936	0.543	9.84157e-13	Proliferative	Lsm5
Dut	5.38598e-16	0.863919	0.894	0.505	1.0772e-12	Proliferative	Dut
Ckap2	9.38568e-16	0.541581	0.766	0.191	1.87714e-12	Proliferative	Ckap2
Chaf1b	1.1012e-15	0.337666	0.787	0.378	2.2024e-12	Proliferative	Chaf1b
Psrc1	1.29512e-15	0.420345	0.787	0.301	2.59025e-12	Proliferative	Psrc1
Rnaseh2c	1.45268e-15	0.633073	0.979	0.596	2.90536e-12	Proliferative	Rnaseh2c
Arl6ip1	1.65406e-15	0.892651	0.979	0.555	3.30812e-12	Proliferative	Arl6ip1
Gltp	1.65514e-15	0.492356	0.872	0.438	3.31028e-12	Proliferative	Gltp
Emp1	2.89236e-15	0.526888	0.915	0.437	5.78473e-12	Proliferative	Emp1
Siva1	3.10544e-15	0.777943	1	0.763	6.21089e-12	Proliferative	Siva1
Prim1	3.56992e-15	0.38397	0.83	0.334	7.13983e-12	Proliferative	Prim1
Tspan13	3.63154e-15	0.499673	0.915	0.472	7.26307e-12	Proliferative	Tspan13
Dbi	8.09518e-15	0.726807	1	0.845	1.61904e-11	Proliferative	Dbi
Ddx39	1.11704e-14	0.480311	0.894	0.274	2.23408e-11	Proliferative	Ddx39
Kif23	1.53889e-14	0.534849	0.723	0.123	3.07777e-11	Proliferative	Kif23
Dctpp1	1.58603e-14	0.765572	0.872	0.459	3.17206e-11	Proliferative	Dctpp1
Fen1	1.81464e-14	0.434719	0.809	0.276	3.62929e-11	Proliferative	Fen1
Hn1	2.5709e-14	0.792387	1	0.789	5.1418e-11	Proliferative	Hn1
Anapc11	4.44009e-14	0.556074	1	0.749	8.88018e-11	Proliferative	Anapc11
Ndufa11	4.45238e-14	0.486634	0.979	0.846	8.90477e-11	Proliferative	Ndufa11
Fkbp3	5.40468e-14	0.661439	0.957	0.574	1.08094e-10	Proliferative	Fkbp3
Terf1	8.7329e-14	0.324607	0.809	0.381	1.74658e-10	Proliferative	Terf1
Rpa1	9.17739e-14	0.330113	0.872	0.435	1.83548e-10	Proliferative	Rpa1
Fbln1	9.52224e-14	0.57637	0.936	0.514	1.90445e-10	Proliferative	Fbln1
Krt23	1.05616e-13	0.41224	0.979	0.572	2.11232e-10	Proliferative	Krt23
Slc25a4	1.05958e-13	0.478339	1	0.977	2.11915e-10	Proliferative	Slc25a4
Dnajc9	1.18775e-13	0.592561	0.787	0.308	2.37551e-10	Proliferative	Dnajc9
Ndufa5	1.24048e-13	0.577728	0.979	0.736	2.48095e-10	Proliferative	Ndufa5
Csn3	1.43331e-13	0.995264	0.936	0.527	2.86662e-10	Proliferative	Csn3
Ddx39b	1.51018e-13	0.585691	0.979	0.65	3.02037e-10	Proliferative	Ddx39b
Tap1	1.60537e-13	0.348926	0.809	0.346	3.21073e-10	Proliferative	Tap1
Gng11	2.10568e-13	0.266784	0.83	0.441	4.21136e-10	Proliferative	Gng11
Dek	2.1768e-13	0.593282	1	0.889	4.35359e-10	Proliferative	Dek
Sostdc1	2.64928e-13	0.672509	0.894	0.495	5.29857e-10	Proliferative	Sostdc1
Coa3	3.64418e-13	0.472795	0.936	0.53	7.28837e-10	Proliferative	Coa3
Bok	3.67511e-13	0.576505	0.957	0.6	7.35021e-10	Proliferative	Bok
Ndufab1	4.93189e-13	0.532555	0.957	0.735	9.86378e-10	Proliferative	Ndufab1
Timm50	9.25617e-13	0.453907	0.894	0.377	1.85123e-09	Proliferative	Timm50
Lig1	1.2393e-12	0.624249	0.766	0.372	2.4786e-09	Proliferative	Lig1
Col18a1	1.34311e-12	0.580017	0.936	0.468	2.68621e-09	Proliferative	Col18a1
Dag1	1.55767e-12	0.605269	1	0.756	3.11535e-09	Proliferative	Dag1
Ywhah	1.81656e-12	0.663662	1	0.834	3.63311e-09	Proliferative	Ywhah
Mrpl14	2.75282e-12	0.451583	0.957	0.622	5.50565e-09	Proliferative	Mrpl14
Ubald2	2.95807e-12	0.589594	1	0.701	5.91613e-09	Proliferative	Ubald2
Col7a1	3.00962e-12	0.383893	0.979	0.56	6.01925e-09	Proliferative	Col7a1
2700029M09Rik	3.38262e-12	0.489689	0.872	0.415	6.76524e-09	Proliferative	2700029M09Rik
Tk1	3.468e-12	0.613345	0.66	0.164	6.93601e-09	Proliferative	Tk1
Rrm2	4.11137e-12	0.701827	0.702	0.144	8.22274e-09	Proliferative	Rrm2
Pfn1	4.72131e-12	0.378905	1	0.995	9.44262e-09	Proliferative	Pfn1
Rad18	4.95302e-12	0.265514	0.83	0.428	9.90603e-09	Proliferative	Rad18
0610007P14Rik	6.21834e-12	0.457782	0.851	0.384	1.24367e-08	Proliferative	0610007P14Rik
Calr	9.13439e-12	0.573964	1	0.923	1.82688e-08	Proliferative	Calr
Hmgn5	9.54269e-12	0.580028	0.809	0.333	1.90854e-08	Proliferative	Hmgn5
Rfc3	9.61944e-12	0.370065	0.809	0.358	1.92389e-08	Proliferative	Rfc3
Rrm1	1.01728e-11	0.446351	0.787	0.299	2.03457e-08	Proliferative	Rrm1
Dpy30	1.1054e-11	0.495152	0.979	0.677	2.2108e-08	Proliferative	Dpy30
Rfc5	1.32768e-11	0.538928	0.745	0.378	2.65536e-08	Proliferative	Rfc5
Atp5o	1.56405e-11	0.441953	1	0.858	3.1281e-08	Proliferative	Atp5o
Gpx2	1.63677e-11	0.62264	0.766	0.355	3.27355e-08	Proliferative	Gpx2
Topbp1	3.1002e-11	0.305204	0.702	0.158	6.20039e-08	Proliferative	Topbp1
Haus4	3.52432e-11	0.30702	0.745	0.356	7.04865e-08	Proliferative	Haus4
Phgdh	3.8079e-11	0.564227	0.872	0.347	7.6158e-08	Proliferative	Phgdh
Hmgn3	3.8953e-11	0.488899	0.957	0.586	7.79061e-08	Proliferative	Hmgn3
Serpinf1	4.28989e-11	0.539803	0.787	0.246	8.57978e-08	Proliferative	Serpinf1
S100a10	5.8598e-11	0.442032	1	0.998	1.17196e-07	Proliferative	S100a10
Mrpl18	6.21562e-11	0.467122	0.936	0.602	1.24312e-07	Proliferative	Mrpl18
Anp32b	7.41679e-11	0.514218	0.979	0.904	1.48336e-07	Proliferative	Anp32b
Etv4	7.64563e-11	0.699284	0.787	0.34	1.52913e-07	Proliferative	Etv4
H1f0	1.11063e-10	0.351772	0.957	0.583	2.22126e-07	Proliferative	H1f0
Nudc	1.24006e-10	0.456089	0.979	0.808	2.48011e-07	Proliferative	Nudc
S100a14	1.39973e-10	0.525712	0.915	0.52	2.79946e-07	Proliferative	S100a14
Tubb4b	2.04417e-10	0.910906	0.979	0.866	4.08834e-07	Proliferative	Tubb4b
Col4a1	2.12811e-10	0.726251	0.979	0.648	4.25622e-07	Proliferative	Col4a1
Atp5g1	2.20364e-10	0.414084	1	0.9	4.40729e-07	Proliferative	Atp5g1
Cdk4	3.95709e-10	0.526104	1	0.817	7.91417e-07	Proliferative	Cdk4
Emid1	3.98021e-10	0.526288	1	0.781	7.96042e-07	Proliferative	Emid1
Rpa2	4.39694e-10	0.491625	0.787	0.338	8.79389e-07	Proliferative	Rpa2
Hist1h2ap	4.70461e-10	0.774753	0.638	0.093	9.40921e-07	Proliferative	Hist1h2ap
Mrpl17	5.68243e-10	0.447957	0.936	0.621	1.13649e-06	Proliferative	Mrpl17
Uqcr10	6.26277e-10	0.401694	1	0.822	1.25255e-06	Proliferative	Uqcr10
Pold2	7.55673e-10	0.324903	0.766	0.377	1.51135e-06	Proliferative	Pold2
Cldn3	8.67437e-10	0.29876	0.851	0.409	1.73487e-06	Proliferative	Cldn3
Lsm8	9.32972e-10	0.494124	0.872	0.53	1.86594e-06	Proliferative	Lsm8
Cnn21	1.02641e-09	0.53376	1	0.907	2.05283e-06	Proliferative	Cnn2
Ramp1	1.26272e-09	0.317578	0.809	0.406	2.52545e-06	Proliferative	Ramp1
Idi1	1.36679e-09	0.322798	0.681	0.178	2.73357e-06	Proliferative	Idi1
Cox7c	1.6473e-09	0.408102	1	0.963	3.29461e-06	Proliferative	Cox7c
Smc1a	1.79983e-09	0.435762	1	0.77	3.59966e-06	Proliferative	Smc1a
Emp3	1.8962e-09	0.441443	0.723	0.352	3.7924e-06	Proliferative	Emp3
Calm3	2.41806e-09	0.702245	0.957	0.672	4.83611e-06	Proliferative	Calm3
4930579G24Rik	2.55349e-09	0.250335	0.638	0.157	5.10698e-06	Proliferative	4930579G24Rik
Diaph3	3.14459e-09	0.353331	0.66	0.232	6.28918e-06	Proliferative	Diaph3
Cdk2ap2	3.50802e-09	0.33589	0.851	0.388	7.01604e-06	Proliferative	Cdk2ap2
Limd2	3.57084e-09	0.280471	0.83	0.504	7.14168e-06	Proliferative	Limd2
Nsmce1	4.06262e-09	0.35827	0.936	0.627	8.12523e-06	Proliferative	Nsmce1
Bub3	4.81046e-09	0.505897	0.851	0.535	9.62093e-06	Proliferative	Bub3
Hmgcr	5.96056e-09	0.334584	0.723	0.289	1.19211e-05	Proliferative	Hmgcr
Mdk	6.86801e-09	0.474977	1	0.829	1.3736e-05	Proliferative	Mdk
Sema3b	8.11063e-09	0.992616	0.66	0.177	1.62213e-05	Proliferative	Sema3b
Ptms	8.51636e-09	0.549388	1	0.782	1.70327e-05	Proliferative	Ptms
Rad51	9.52268e-09	0.364711	0.638	0.104	1.90454e-05	Proliferative	Rad51
Atp5k	1.58697e-08	0.359445	1	0.733	3.17394e-05	Proliferative	Atp5k
Tmsb10	1.73933e-08	0.328156	1	0.997	3.47866e-05	Proliferative	Tmsb10
Rell1	1.77058e-08	0.36259	0.809	0.405	3.54116e-05	Proliferative	Rell1
Hnrnpd	2.42986e-08	0.270611	0.809	0.315	4.85971e-05	Proliferative	Hnrnpd
Itm2a	2.4475e-08	0.314114	0.766	0.311	4.895e-05	Proliferative	Itm2a
Hirip3	2.76133e-08	0.282071	0.702	0.309	5.52267e-05	Proliferative	Hirip3
Gpsm2	3.85462e-08	0.255287	0.957	0.604	7.70923e-05	Proliferative	Gpsm2
Cox6b2	4.39277e-08	0.5679	0.745	0.41	8.78555e-05	Proliferative	Cox6b2
Rbp1	5.24927e-08	0.383776	1	0.998	0.000104985	Proliferative	Rbp1
Sncg	5.5382e-08	0.354237	0.787	0.495	0.000110764	Proliferative	Sncg
Crip1	5.54553e-08	0.526473	0.936	0.557	0.000110911	Proliferative	Crip1
Hp1bp3	6.19941e-08	0.428316	0.915	0.608	0.000123988	Proliferative	Hp1bp3
Cisd1	6.33211e-08	0.35536	0.979	0.765	0.000126642	Proliferative	Cisd1
Mthfd2	6.51298e-08	0.374657	0.681	0.189	0.00013026	Proliferative	Mthfd2
Cenpk	7.61124e-08	0.338845	0.638	0.224	0.000152225	Proliferative	Cenpk
Wbp5	1.39471e-07	0.319232	1	0.975	0.000278942	Proliferative	Wbp5
Gmnn	1.56443e-07	0.494967	0.66	0.293	0.000312887	Proliferative	Gmnn
Cnih2	1.61615e-07	0.519758	0.617	0.149	0.00032323	Proliferative	Cnih2
Perp1	1.62619e-07	0.428203	1	0.953	0.000325238	Proliferative	Perp
Cdkn2c	1.73846e-07	0.263125	0.681	0.282	0.000347693	Proliferative	Cdkn2c
Mlec	2.07016e-07	0.416604	0.745	0.337	0.000414033	Proliferative	Mlec
Spon21	2.15337e-07	0.409432	0.957	0.735	0.000430675	Proliferative	Spon2
Acot11	2.24378e-07	0.351446	0.936	0.576	0.000448755	Proliferative	Acot1
Hacd11	2.36988e-07	0.346101	0.979	0.708	0.000473977	Proliferative	Hacd1
Sdpr	2.49222e-07	0.301711	1	0.708	0.000498445	Proliferative	Sdpr
Rfc2	2.65859e-07	0.39738	0.809	0.557	0.000531718	Proliferative	Rfc2
H2afy2	4.42305e-07	0.343477	0.766	0.394	0.00088461	Proliferative	H2afy2
Tipin	5.72464e-07	0.446398	0.745	0.445	0.00114493	Proliferative	Tipin
C330027C09Rik	6.08691e-07	0.257341	0.638	0.287	0.00121738	Proliferative	C330027C09Rik
Actg21	6.2627e-07	0.526766	1	0.825	0.00125254	Proliferative	Actg2
Pdpn	6.40365e-07	0.457069	0.894	0.598	0.00128073	Proliferative	Pdpn
Psip1	6.57979e-07	0.326556	0.851	0.484	0.00131596	Proliferative	Psip1
Ssna1	9.17535e-07	0.328934	0.809	0.505	0.00183507	Proliferative	Ssna1
Edf1	1.00513e-06	0.307316	1	0.923	0.00201025	Proliferative	Edf1
Ngfrap1	1.04243e-06	0.34061	1	0.899	0.00208486	Proliferative	Ngfrap1
Calm2	1.29206e-06	0.369883	1	0.991	0.00258412	Proliferative	Calm2
Idh2	1.49565e-06	0.380385	0.894	0.643	0.0029913	Proliferative	Idh2
Nsmce4a	1.51163e-06	0.273136	0.787	0.428	0.00302327	Proliferative	Nsmce4a
Ppa1	1.57403e-06	0.260182	0.915	0.464	0.00314806	Proliferative	Ppa1
Ndufv2	1.59231e-06	0.332954	0.936	0.726	0.00318463	Proliferative	Ndufv2
Syce2	1.7263e-06	0.34109	0.681	0.352	0.00345261	Proliferative	Syce2
Nme1	1.82813e-06	0.4042	0.979	0.794	0.00365626	Proliferative	Nme1
Gyltl1b	1.95902e-06	0.307469	0.702	0.329	0.00391803	Proliferative	Gyltl1b
Dnph1	3.20249e-06	0.310385	0.638	0.3	0.00640498	Proliferative	Dnph1
Wfdc2	3.26245e-06	0.406749	0.915	0.547	0.00652489	Proliferative	Wfdc2
Sepw1	3.41633e-06	0.261688	1	0.976	0.00683266	Proliferative	Sepw1
Mcm3	3.55864e-06	0.425458	0.638	0.31	0.00711727	Proliferative	Mcm3
Exosc8	4.23049e-06	0.283964	0.83	0.496	0.00846098	Proliferative	Exosc8
Ezh2	4.7516e-06	0.25662	0.723	0.347	0.00950319	Proliferative	Ezh2
Mcm6	5.24432e-06	0.494565	0.617	0.248	0.0104886	Proliferative	Mcm6
Nudt5	5.37404e-06	0.349498	0.723	0.402	0.0107481	Proliferative	Nudt5
Crispld2	5.97134e-06	0.608358	0.957	0.833	0.0119427	Proliferative	Crispld2
Kif22	6.59004e-06	0.451065	0.617	0.289	0.0131801	Proliferative	Kif22
Pcna	7.50488e-06	0.361891	0.766	0.404	0.0150098	Proliferative	Pcna
Slc7a5	8.72736e-06	0.383688	0.851	0.579	0.0174547	Proliferative	Slc7a5
Hspe1	1.0095e-05	0.315799	1	0.952	0.02019	Proliferative	Hspe1
Fabp51	1.03926e-05	0.361524	0.872	0.518	0.0207853	Proliferative	Fabp5
Tspo	1.05412e-05	0.453275	0.936	0.872	0.0210825	Proliferative	Tspo
Col4a2	1.11946e-05	0.501394	1	0.774	0.0223893	Proliferative	Col4a2
Tubg1	1.13131e-05	0.413201	0.66	0.359	0.0226263	Proliferative	Tubg1
Krt19	1.21333e-05	0.485354	1	0.773	0.0242666	Proliferative	Krt19
Galnt18	1.49735e-05	0.392329	0.83	0.517	0.029947	Proliferative	Galnt18
Moxd1	1.74264e-05	0.291588	0.872	0.517	0.0348527	Proliferative	Moxd1
Flna1	1.85365e-05	0.36104	1	0.897	0.0370729	Proliferative	Flna
Tmem97	2.68376e-05	0.320373	0.638	0.226	0.0536753	Proliferative	Tmem97
Ndc80	2.69351e-05	0.269525	0.553	0.065	0.0538701	Proliferative	Ndc80
Mfge8	2.84023e-05	0.515506	1	0.935	0.0568046	Proliferative	Mfge8
Msrb11	3.82297e-05	0.402962	1	0.892	0.0764594	Proliferative	Msrb1
Odc1	4.12071e-05	0.314507	1	0.752	0.0824141	Proliferative	Odc1
Cenpp	4.28078e-05	0.338249	0.596	0.186	0.0856155	Proliferative	Cenpp
Ssrp1	4.49903e-05	0.266194	0.894	0.659	0.0899806	Proliferative	Ssrp1
Pkmyt1	5.83204e-05	0.276335	0.66	0.392	0.116641	Proliferative	Pkmyt1
Lmo4	6.53646e-05	0.288203	0.957	0.681	0.130729	Proliferative	Lmo4
Serpinb11	8.992e-05	0.733489	0.596	0.19	0.17984	Proliferative	Serpinb11
Matn2	0.000104151	0.334047	0.66	0.352	0.208301	Proliferative	Matn2
Kif20b	0.000105104	0.282337	0.553	0.169	0.210208	Proliferative	Kif20b
Crip2	0.000109552	0.273596	1	0.982	0.219104	Proliferative	Crip2
Apoc11	0.000110424	0.521292	0.872	0.732	0.220849	Proliferative	Apoc1
Tcf19	0.000113067	0.450911	0.617	0.357	0.226134	Proliferative	Tcf19
Celf2	0.000153577	0.272099	0.596	0.233	0.307154	Proliferative	Celf2
Dhfr	0.000414397	0.302846	0.596	0.265	0.828795	Proliferative	Dhfr
Vim	0.000436491	0.432052	1	0.93	0.872983	Proliferative	Vim
Tuba1a	0.000462813	0.401922	1	0.94	0.925627	Proliferative	Tuba1a
Ccne1	0.000689886	0.281633	0.553	0.206	1	Proliferative	Ccne1
Fdps	0.000700232	0.39074	0.596	0.239	1	Proliferative	Fdps
Ncapd2	0.000885543	0.278768	0.596	0.358	1	Proliferative	Ncapd2
Prkcdbp1	0.000934233	0.28096	0.979	0.817	1	Proliferative	Prkcdbp
Vwa11	0.00104383	0.293988	0.894	0.748	1	Proliferative	Vwa1
Nup37	0.00105302	0.453647	0.596	0.395	1	Proliferative	Nup37
Nrm	0.00160668	0.261461	0.574	0.302	1	Proliferative	Nrm
Tmsb4x1	0.00208698	0.293649	1	0.998	1	Proliferative	Tmsb4x
B2m1	0.00351235	0.427109	1	0.986	1	Proliferative	B2m
Krt8	0.00618612	0.395177	0.979	0.967	1	Proliferative	Krt8
Tpd52l1	0.00911433	0.271206	0.66	0.464	1	Proliferative	Tpd52l1
