# Supplementary material for: Defining mammary basal cell transcriptional states using single-cell RNA-sequencing
Source: Sci Rep. 2022 Mar 22;12:4893. doi: 10.1038/s41598-022-08870-1 (PMC8940936; doi:10.1038/s41598-022-08870-1)
Supplement: Supplementary file 6 — Supplementary Table 2. [file 41598_2022_8870_MOESM6_ESM.xlsx]

## Sheet: mouse.human.percs
Supplemental Table 2. Percent of mouse and human basal cells in which the top ten marker genes for the four major mouse basal transcriptional states were detected.
Mouse Gene	% detected in mouse	Human Gene	% detected in human	Difference in % detection
Acta2	99.5892	ACTA2	38.5667	61.0225
Actg2	65.7354	ACTG2	56.9505	8.78496
Tpm1	97.7814	TPM1	91.2407	6.54077
Tpm2	99.7261	TPM2	93.433	6.29315
Myl6	99.9452	MYL6	0	99.9452
Myl9	94.9329	MYL9	84.3983	10.5345
Tagln	98.5483	TAGLN	70.3795	28.1689
Cnn1	93.3169	CNN1	17.8824	75.4345
Krt15	62.2021	KRT15	72.7979	-10.5957
Mylk	83.7579	MYLK	84.0149	-0.257068
Tspan8	28.321	TSPAN8	0	28.321
Slpi	91.4818	SLPI	50.4326	41.0492
Chil1	71.1586	CHIL1	0	71.1586
Id3	72.9389	ID3	52.0842	20.8548
Sfrp1	28.8688	SFRP1	56.4982	-27.6294
Mt1	98.6579	MT1	0	98.6579
Mt2	98.877	MT2	0	98.877
Ptx3	44.974	PTX3	0.727487	44.2465
Meg3	41.5503	MEG3	15.3166	26.2337
Fgg	18.9811	FGG	0	18.9811
Egr2	29.7727	EGR2	5.61345	24.1592
Fos	71.049	FOS	52.1825	18.8666
Jun	76.7187	JUN	67.6465	9.07223
Socs3	69.8439	SOCS3	18.954	50.8899
Zfp36	43.3306	ZFP36	41.3193	2.01129
Atf3	55.9573	ATF3	10.9615	44.9958
Egr1	45.9326	EGR1	31.3114	14.6212
Cyr61	33.7442	CYR61	11.1876	22.5566
Btg2	34.785	BTG2	27.4479	7.33709
Hspa1a	68.0909	HSPA1A	37.6819	30.4091
Mki67	1.616	MKI67	3.51947	-1.90347
Ube2c	1.69816	UBE2C	5.93787	-4.2397
Cdc20	3.14982	CDC20	4.27645	-1.12662
Cenpa	5.12188	CENPA	2.18246	2.93942
Cenpf	1.3421	CENPF	5.93787	-4.59577
Hmgb2	46.2339	HMGB2	42.6563	3.5776
Stmn1	53.9578	STMN1	54.9646	-1.00679
H2afz	96.2202	H2AFZ	96.5002	-0.279983
Cks2	34.292	CKS2	34.8014	-0.509441
Tuba1b	82.4706	TUBA1B	90.1691	-7.69854
