# Supplementary material for: Defining mammary basal cell transcriptional states using single-cell RNA-sequencing
Source: Sci Rep. 2022 Mar 22;12:4893. doi: 10.1038/s41598-022-08870-1 (PMC8940936; doi:10.1038/s41598-022-08870-1)
Supplement: Supplementary file 7 — Supplementary Table 3. [file 41598_2022_8870_MOESM7_ESM.xlsx]

## Sheet: mouse.human.percs
Supplemental Table 3. List of genes used for gene scoring analysis with relevant references.
Stem Scoring Genes	Reference (DOI)		Glycolysis Scoring Genes	Hallmark_Glycolysis - Reference		OxPhos Scoring Genes	Hallmark_Oxidative_Phosphorylation - Reference
Bcl11b	10.1016/j.stem.2016.11.007		Abcb6	https://www.gsea-msigdb.org/gsea/msigdb/genesets.jsp?collection=H		Abcb7	https://www.gsea-msigdb.org/gsea/msigdb/genesets.jsp?collection=H
Cdh5	10.1074/jbc.RA118.002297		Adora2B	https://www.gsea-msigdb.org/gsea/msigdb/genesets.jsp?collection=H		Acaa1	https://www.gsea-msigdb.org/gsea/msigdb/genesets.jsp?collection=H
Procr	10.1038/nature13851		Agl	https://www.gsea-msigdb.org/gsea/msigdb/genesets.jsp?collection=H		Acaa2	https://www.gsea-msigdb.org/gsea/msigdb/genesets.jsp?collection=H
Lgr5	10.1038/ncb3471		Agrn	https://www.gsea-msigdb.org/gsea/msigdb/genesets.jsp?collection=H		Acadm	https://www.gsea-msigdb.org/gsea/msigdb/genesets.jsp?collection=H
Sox9	10.1016/j.cell.2012.02.008		Ak3	https://www.gsea-msigdb.org/gsea/msigdb/genesets.jsp?collection=H		Acadsb	https://www.gsea-msigdb.org/gsea/msigdb/genesets.jsp?collection=H
Snai2	10.1016/j.cell.2012.02.008		Ak4	https://www.gsea-msigdb.org/gsea/msigdb/genesets.jsp?collection=H		Acadvl	https://www.gsea-msigdb.org/gsea/msigdb/genesets.jsp?collection=H
Axin2	10.1016/j.stem.2010.03.020		Akr1A1	https://www.gsea-msigdb.org/gsea/msigdb/genesets.jsp?collection=H		Acat1	https://www.gsea-msigdb.org/gsea/msigdb/genesets.jsp?collection=H
Nrp1	10.1038/s41598-017-11287-w		Aldh7A1	https://www.gsea-msigdb.org/gsea/msigdb/genesets.jsp?collection=H		Aco2	https://www.gsea-msigdb.org/gsea/msigdb/genesets.jsp?collection=H
Id4	10.1038/ncomms7548		Aldh9A1	https://www.gsea-msigdb.org/gsea/msigdb/genesets.jsp?collection=H		Afg3L2	https://www.gsea-msigdb.org/gsea/msigdb/genesets.jsp?collection=H
Lgr6	10.1038/ncb3434		Aldoa	https://www.gsea-msigdb.org/gsea/msigdb/genesets.jsp?collection=H		Aifm1	https://www.gsea-msigdb.org/gsea/msigdb/genesets.jsp?collection=H
			Aldob	https://www.gsea-msigdb.org/gsea/msigdb/genesets.jsp?collection=H		Alas1	https://www.gsea-msigdb.org/gsea/msigdb/genesets.jsp?collection=H
			Alg1	https://www.gsea-msigdb.org/gsea/msigdb/genesets.jsp?collection=H		Aldh6A1	https://www.gsea-msigdb.org/gsea/msigdb/genesets.jsp?collection=H
			Ang	https://www.gsea-msigdb.org/gsea/msigdb/genesets.jsp?collection=H		Atp1B1	https://www.gsea-msigdb.org/gsea/msigdb/genesets.jsp?collection=H
			Angptl4	https://www.gsea-msigdb.org/gsea/msigdb/genesets.jsp?collection=H		Atp5F1A	https://www.gsea-msigdb.org/gsea/msigdb/genesets.jsp?collection=H
			Ankzf1	https://www.gsea-msigdb.org/gsea/msigdb/genesets.jsp?collection=H		Atp5F1B	https://www.gsea-msigdb.org/gsea/msigdb/genesets.jsp?collection=H
			Arpp19	https://www.gsea-msigdb.org/gsea/msigdb/genesets.jsp?collection=H		Atp5F1C	https://www.gsea-msigdb.org/gsea/msigdb/genesets.jsp?collection=H
			Artn	https://www.gsea-msigdb.org/gsea/msigdb/genesets.jsp?collection=H		Atp5F1D	https://www.gsea-msigdb.org/gsea/msigdb/genesets.jsp?collection=H
			Aurka	https://www.gsea-msigdb.org/gsea/msigdb/genesets.jsp?collection=H		Atp5F1E	https://www.gsea-msigdb.org/gsea/msigdb/genesets.jsp?collection=H
			B3Galt6	https://www.gsea-msigdb.org/gsea/msigdb/genesets.jsp?collection=H		Atp5Mc1	https://www.gsea-msigdb.org/gsea/msigdb/genesets.jsp?collection=H
			B3Gat1	https://www.gsea-msigdb.org/gsea/msigdb/genesets.jsp?collection=H		Atp5Mc2	https://www.gsea-msigdb.org/gsea/msigdb/genesets.jsp?collection=H
			B3Gat3	https://www.gsea-msigdb.org/gsea/msigdb/genesets.jsp?collection=H		Atp5Mc3	https://www.gsea-msigdb.org/gsea/msigdb/genesets.jsp?collection=H
			B3Gnt3	https://www.gsea-msigdb.org/gsea/msigdb/genesets.jsp?collection=H		Atp5Me	https://www.gsea-msigdb.org/gsea/msigdb/genesets.jsp?collection=H
			B4Galt1	https://www.gsea-msigdb.org/gsea/msigdb/genesets.jsp?collection=H		Atp5Mf	https://www.gsea-msigdb.org/gsea/msigdb/genesets.jsp?collection=H
			B4Galt2	https://www.gsea-msigdb.org/gsea/msigdb/genesets.jsp?collection=H		Atp5Mg	https://www.gsea-msigdb.org/gsea/msigdb/genesets.jsp?collection=H
			B4Galt4	https://www.gsea-msigdb.org/gsea/msigdb/genesets.jsp?collection=H		Atp5Pb	https://www.gsea-msigdb.org/gsea/msigdb/genesets.jsp?collection=H
			B4Galt7	https://www.gsea-msigdb.org/gsea/msigdb/genesets.jsp?collection=H		Atp5Pd	https://www.gsea-msigdb.org/gsea/msigdb/genesets.jsp?collection=H
			Bik	https://www.gsea-msigdb.org/gsea/msigdb/genesets.jsp?collection=H		Atp5Pf	https://www.gsea-msigdb.org/gsea/msigdb/genesets.jsp?collection=H
			Bpnt1	https://www.gsea-msigdb.org/gsea/msigdb/genesets.jsp?collection=H		Atp5Po	https://www.gsea-msigdb.org/gsea/msigdb/genesets.jsp?collection=H
			Cacna1H	https://www.gsea-msigdb.org/gsea/msigdb/genesets.jsp?collection=H		Atp6Ap1	https://www.gsea-msigdb.org/gsea/msigdb/genesets.jsp?collection=H
			Capn5	https://www.gsea-msigdb.org/gsea/msigdb/genesets.jsp?collection=H		Atp6V0B	https://www.gsea-msigdb.org/gsea/msigdb/genesets.jsp?collection=H
			Casp6	https://www.gsea-msigdb.org/gsea/msigdb/genesets.jsp?collection=H		Atp6V0C	https://www.gsea-msigdb.org/gsea/msigdb/genesets.jsp?collection=H
			Cd44	https://www.gsea-msigdb.org/gsea/msigdb/genesets.jsp?collection=H		Atp6V0E1	https://www.gsea-msigdb.org/gsea/msigdb/genesets.jsp?collection=H
			Cdk1	https://www.gsea-msigdb.org/gsea/msigdb/genesets.jsp?collection=H		Atp6V1C1	https://www.gsea-msigdb.org/gsea/msigdb/genesets.jsp?collection=H
			Cenpa	https://www.gsea-msigdb.org/gsea/msigdb/genesets.jsp?collection=H		Atp6V1D	https://www.gsea-msigdb.org/gsea/msigdb/genesets.jsp?collection=H
			Chpf	https://www.gsea-msigdb.org/gsea/msigdb/genesets.jsp?collection=H		Atp6V1E1	https://www.gsea-msigdb.org/gsea/msigdb/genesets.jsp?collection=H
			Chpf2	https://www.gsea-msigdb.org/gsea/msigdb/genesets.jsp?collection=H		Atp6V1F	https://www.gsea-msigdb.org/gsea/msigdb/genesets.jsp?collection=H
			Chst1	https://www.gsea-msigdb.org/gsea/msigdb/genesets.jsp?collection=H		Atp6V1G1	https://www.gsea-msigdb.org/gsea/msigdb/genesets.jsp?collection=H
			Chst12	https://www.gsea-msigdb.org/gsea/msigdb/genesets.jsp?collection=H		Atp6V1H	https://www.gsea-msigdb.org/gsea/msigdb/genesets.jsp?collection=H
			Chst2	https://www.gsea-msigdb.org/gsea/msigdb/genesets.jsp?collection=H		Bax	https://www.gsea-msigdb.org/gsea/msigdb/genesets.jsp?collection=H
			Chst4	https://www.gsea-msigdb.org/gsea/msigdb/genesets.jsp?collection=H		Bckdha	https://www.gsea-msigdb.org/gsea/msigdb/genesets.jsp?collection=H
			Chst6	https://www.gsea-msigdb.org/gsea/msigdb/genesets.jsp?collection=H		Bdh2	https://www.gsea-msigdb.org/gsea/msigdb/genesets.jsp?collection=H
			Cited2	https://www.gsea-msigdb.org/gsea/msigdb/genesets.jsp?collection=H		Casp7	https://www.gsea-msigdb.org/gsea/msigdb/genesets.jsp?collection=H
			Cldn3	https://www.gsea-msigdb.org/gsea/msigdb/genesets.jsp?collection=H		Cox10	https://www.gsea-msigdb.org/gsea/msigdb/genesets.jsp?collection=H
			Cldn9	https://www.gsea-msigdb.org/gsea/msigdb/genesets.jsp?collection=H		Cox11	https://www.gsea-msigdb.org/gsea/msigdb/genesets.jsp?collection=H
			Cln6	https://www.gsea-msigdb.org/gsea/msigdb/genesets.jsp?collection=H		Cox15	https://www.gsea-msigdb.org/gsea/msigdb/genesets.jsp?collection=H
			Cog2	https://www.gsea-msigdb.org/gsea/msigdb/genesets.jsp?collection=H		Cox17	https://www.gsea-msigdb.org/gsea/msigdb/genesets.jsp?collection=H
			Col5A1	https://www.gsea-msigdb.org/gsea/msigdb/genesets.jsp?collection=H		Cox4I1	https://www.gsea-msigdb.org/gsea/msigdb/genesets.jsp?collection=H
			Copb2	https://www.gsea-msigdb.org/gsea/msigdb/genesets.jsp?collection=H		Cox5A	https://www.gsea-msigdb.org/gsea/msigdb/genesets.jsp?collection=H
			Cth	https://www.gsea-msigdb.org/gsea/msigdb/genesets.jsp?collection=H		Cox5B	https://www.gsea-msigdb.org/gsea/msigdb/genesets.jsp?collection=H
			Cxcr4	https://www.gsea-msigdb.org/gsea/msigdb/genesets.jsp?collection=H		Cox6A1	https://www.gsea-msigdb.org/gsea/msigdb/genesets.jsp?collection=H
			Cyb5A	https://www.gsea-msigdb.org/gsea/msigdb/genesets.jsp?collection=H		Cox6B1	https://www.gsea-msigdb.org/gsea/msigdb/genesets.jsp?collection=H
			Dcn	https://www.gsea-msigdb.org/gsea/msigdb/genesets.jsp?collection=H		Cox6C	https://www.gsea-msigdb.org/gsea/msigdb/genesets.jsp?collection=H
			Ddit4	https://www.gsea-msigdb.org/gsea/msigdb/genesets.jsp?collection=H		Cox7A2	https://www.gsea-msigdb.org/gsea/msigdb/genesets.jsp?collection=H
			Depdc1	https://www.gsea-msigdb.org/gsea/msigdb/genesets.jsp?collection=H		Cox7A2L	https://www.gsea-msigdb.org/gsea/msigdb/genesets.jsp?collection=H
			Dld	https://www.gsea-msigdb.org/gsea/msigdb/genesets.jsp?collection=H		Cox7B	https://www.gsea-msigdb.org/gsea/msigdb/genesets.jsp?collection=H
			Dpysl4	https://www.gsea-msigdb.org/gsea/msigdb/genesets.jsp?collection=H		Cox7C	https://www.gsea-msigdb.org/gsea/msigdb/genesets.jsp?collection=H
			Dsc2	https://www.gsea-msigdb.org/gsea/msigdb/genesets.jsp?collection=H		Cox8A	https://www.gsea-msigdb.org/gsea/msigdb/genesets.jsp?collection=H
			Ecd	https://www.gsea-msigdb.org/gsea/msigdb/genesets.jsp?collection=H		Cpt1A	https://www.gsea-msigdb.org/gsea/msigdb/genesets.jsp?collection=H
			Efna3	https://www.gsea-msigdb.org/gsea/msigdb/genesets.jsp?collection=H		Cs	https://www.gsea-msigdb.org/gsea/msigdb/genesets.jsp?collection=H
			Egfr	https://www.gsea-msigdb.org/gsea/msigdb/genesets.jsp?collection=H		Cyb5A	https://www.gsea-msigdb.org/gsea/msigdb/genesets.jsp?collection=H
			Egln3	https://www.gsea-msigdb.org/gsea/msigdb/genesets.jsp?collection=H		Cyb5R3	https://www.gsea-msigdb.org/gsea/msigdb/genesets.jsp?collection=H
			Elf3	https://www.gsea-msigdb.org/gsea/msigdb/genesets.jsp?collection=H		Cyc1	https://www.gsea-msigdb.org/gsea/msigdb/genesets.jsp?collection=H
			Eno1	https://www.gsea-msigdb.org/gsea/msigdb/genesets.jsp?collection=H		Cycs	https://www.gsea-msigdb.org/gsea/msigdb/genesets.jsp?collection=H
			Eno2	https://www.gsea-msigdb.org/gsea/msigdb/genesets.jsp?collection=H		Decr1	https://www.gsea-msigdb.org/gsea/msigdb/genesets.jsp?collection=H
			Ero1A	https://www.gsea-msigdb.org/gsea/msigdb/genesets.jsp?collection=H		Dlat	https://www.gsea-msigdb.org/gsea/msigdb/genesets.jsp?collection=H
			Ext1	https://www.gsea-msigdb.org/gsea/msigdb/genesets.jsp?collection=H		Dld	https://www.gsea-msigdb.org/gsea/msigdb/genesets.jsp?collection=H
			Ext2	https://www.gsea-msigdb.org/gsea/msigdb/genesets.jsp?collection=H		Dlst	https://www.gsea-msigdb.org/gsea/msigdb/genesets.jsp?collection=H
			Fam162A	https://www.gsea-msigdb.org/gsea/msigdb/genesets.jsp?collection=H		Ech1	https://www.gsea-msigdb.org/gsea/msigdb/genesets.jsp?collection=H
			Fbp2	https://www.gsea-msigdb.org/gsea/msigdb/genesets.jsp?collection=H		Echs1	https://www.gsea-msigdb.org/gsea/msigdb/genesets.jsp?collection=H
			Fkbp4	https://www.gsea-msigdb.org/gsea/msigdb/genesets.jsp?collection=H		Eci1	https://www.gsea-msigdb.org/gsea/msigdb/genesets.jsp?collection=H
			Fut8	https://www.gsea-msigdb.org/gsea/msigdb/genesets.jsp?collection=H		Etfa	https://www.gsea-msigdb.org/gsea/msigdb/genesets.jsp?collection=H
			G6Pd	https://www.gsea-msigdb.org/gsea/msigdb/genesets.jsp?collection=H		Etfb	https://www.gsea-msigdb.org/gsea/msigdb/genesets.jsp?collection=H
			Gal3St1	https://www.gsea-msigdb.org/gsea/msigdb/genesets.jsp?collection=H		Etfdh	https://www.gsea-msigdb.org/gsea/msigdb/genesets.jsp?collection=H
			Gale	https://www.gsea-msigdb.org/gsea/msigdb/genesets.jsp?collection=H		Fdx1	https://www.gsea-msigdb.org/gsea/msigdb/genesets.jsp?collection=H
			Galk1	https://www.gsea-msigdb.org/gsea/msigdb/genesets.jsp?collection=H		Fh	https://www.gsea-msigdb.org/gsea/msigdb/genesets.jsp?collection=H
			Galk2	https://www.gsea-msigdb.org/gsea/msigdb/genesets.jsp?collection=H		Fxn	https://www.gsea-msigdb.org/gsea/msigdb/genesets.jsp?collection=H
			Gapdhs	https://www.gsea-msigdb.org/gsea/msigdb/genesets.jsp?collection=H		Glud1	https://www.gsea-msigdb.org/gsea/msigdb/genesets.jsp?collection=H
			Gclc	https://www.gsea-msigdb.org/gsea/msigdb/genesets.jsp?collection=H		Got2	https://www.gsea-msigdb.org/gsea/msigdb/genesets.jsp?collection=H
			Gfpt1	https://www.gsea-msigdb.org/gsea/msigdb/genesets.jsp?collection=H		Gpi	https://www.gsea-msigdb.org/gsea/msigdb/genesets.jsp?collection=H
			Glce	https://www.gsea-msigdb.org/gsea/msigdb/genesets.jsp?collection=H		Gpx4	https://www.gsea-msigdb.org/gsea/msigdb/genesets.jsp?collection=H
			Glrx	https://www.gsea-msigdb.org/gsea/msigdb/genesets.jsp?collection=H		Grpel1	https://www.gsea-msigdb.org/gsea/msigdb/genesets.jsp?collection=H
			Gmppa	https://www.gsea-msigdb.org/gsea/msigdb/genesets.jsp?collection=H		Hadha	https://www.gsea-msigdb.org/gsea/msigdb/genesets.jsp?collection=H
			Gmppb	https://www.gsea-msigdb.org/gsea/msigdb/genesets.jsp?collection=H		Hadhb	https://www.gsea-msigdb.org/gsea/msigdb/genesets.jsp?collection=H
			Gne	https://www.gsea-msigdb.org/gsea/msigdb/genesets.jsp?collection=H		Hccs	https://www.gsea-msigdb.org/gsea/msigdb/genesets.jsp?collection=H
			Gnpda1	https://www.gsea-msigdb.org/gsea/msigdb/genesets.jsp?collection=H		Hsd17B10	https://www.gsea-msigdb.org/gsea/msigdb/genesets.jsp?collection=H
			Got1	https://www.gsea-msigdb.org/gsea/msigdb/genesets.jsp?collection=H		Hspa9	https://www.gsea-msigdb.org/gsea/msigdb/genesets.jsp?collection=H
			Got2	https://www.gsea-msigdb.org/gsea/msigdb/genesets.jsp?collection=H		Htra2	https://www.gsea-msigdb.org/gsea/msigdb/genesets.jsp?collection=H
			Gpc1	https://www.gsea-msigdb.org/gsea/msigdb/genesets.jsp?collection=H		Idh1	https://www.gsea-msigdb.org/gsea/msigdb/genesets.jsp?collection=H
			Gpc3	https://www.gsea-msigdb.org/gsea/msigdb/genesets.jsp?collection=H		Idh2	https://www.gsea-msigdb.org/gsea/msigdb/genesets.jsp?collection=H
			Gpc4	https://www.gsea-msigdb.org/gsea/msigdb/genesets.jsp?collection=H		Idh3A	https://www.gsea-msigdb.org/gsea/msigdb/genesets.jsp?collection=H
			Gpr87	https://www.gsea-msigdb.org/gsea/msigdb/genesets.jsp?collection=H		Idh3B	https://www.gsea-msigdb.org/gsea/msigdb/genesets.jsp?collection=H
			Gusb	https://www.gsea-msigdb.org/gsea/msigdb/genesets.jsp?collection=H		Idh3G	https://www.gsea-msigdb.org/gsea/msigdb/genesets.jsp?collection=H
			Gys1	https://www.gsea-msigdb.org/gsea/msigdb/genesets.jsp?collection=H		Immt	https://www.gsea-msigdb.org/gsea/msigdb/genesets.jsp?collection=H
			Gys2	https://www.gsea-msigdb.org/gsea/msigdb/genesets.jsp?collection=H		Isca1	https://www.gsea-msigdb.org/gsea/msigdb/genesets.jsp?collection=H
			Hax1	https://www.gsea-msigdb.org/gsea/msigdb/genesets.jsp?collection=H		Iscu	https://www.gsea-msigdb.org/gsea/msigdb/genesets.jsp?collection=H
			Hdlbp	https://www.gsea-msigdb.org/gsea/msigdb/genesets.jsp?collection=H		Ldha	https://www.gsea-msigdb.org/gsea/msigdb/genesets.jsp?collection=H
			Hk2	https://www.gsea-msigdb.org/gsea/msigdb/genesets.jsp?collection=H		Ldhb	https://www.gsea-msigdb.org/gsea/msigdb/genesets.jsp?collection=H
			Hmmr	https://www.gsea-msigdb.org/gsea/msigdb/genesets.jsp?collection=H		Lrpprc	https://www.gsea-msigdb.org/gsea/msigdb/genesets.jsp?collection=H
			Homer1	https://www.gsea-msigdb.org/gsea/msigdb/genesets.jsp?collection=H		Maob	https://www.gsea-msigdb.org/gsea/msigdb/genesets.jsp?collection=H
			Hs2St1	https://www.gsea-msigdb.org/gsea/msigdb/genesets.jsp?collection=H		Mdh1	https://www.gsea-msigdb.org/gsea/msigdb/genesets.jsp?collection=H
			Hs6St2	https://www.gsea-msigdb.org/gsea/msigdb/genesets.jsp?collection=H		Mdh2	https://www.gsea-msigdb.org/gsea/msigdb/genesets.jsp?collection=H
			Hspa5	https://www.gsea-msigdb.org/gsea/msigdb/genesets.jsp?collection=H		Mfn2	https://www.gsea-msigdb.org/gsea/msigdb/genesets.jsp?collection=H
			Idh1	https://www.gsea-msigdb.org/gsea/msigdb/genesets.jsp?collection=H		Mgst3	https://www.gsea-msigdb.org/gsea/msigdb/genesets.jsp?collection=H
			Idua	https://www.gsea-msigdb.org/gsea/msigdb/genesets.jsp?collection=H		Mpc1	https://www.gsea-msigdb.org/gsea/msigdb/genesets.jsp?collection=H
			Ier3	https://www.gsea-msigdb.org/gsea/msigdb/genesets.jsp?collection=H		Mrpl11	https://www.gsea-msigdb.org/gsea/msigdb/genesets.jsp?collection=H
			Igfbp3	https://www.gsea-msigdb.org/gsea/msigdb/genesets.jsp?collection=H		Mrpl15	https://www.gsea-msigdb.org/gsea/msigdb/genesets.jsp?collection=H
			Il13Ra1	https://www.gsea-msigdb.org/gsea/msigdb/genesets.jsp?collection=H		Mrpl34	https://www.gsea-msigdb.org/gsea/msigdb/genesets.jsp?collection=H
			Irs2	https://www.gsea-msigdb.org/gsea/msigdb/genesets.jsp?collection=H		Mrpl35	https://www.gsea-msigdb.org/gsea/msigdb/genesets.jsp?collection=H
			Isg20	https://www.gsea-msigdb.org/gsea/msigdb/genesets.jsp?collection=H		Mrps11	https://www.gsea-msigdb.org/gsea/msigdb/genesets.jsp?collection=H
			Kdelr3	https://www.gsea-msigdb.org/gsea/msigdb/genesets.jsp?collection=H		Mrps12	https://www.gsea-msigdb.org/gsea/msigdb/genesets.jsp?collection=H
			Kif20A	https://www.gsea-msigdb.org/gsea/msigdb/genesets.jsp?collection=H		Mrps15	https://www.gsea-msigdb.org/gsea/msigdb/genesets.jsp?collection=H
			Kif2A	https://www.gsea-msigdb.org/gsea/msigdb/genesets.jsp?collection=H		Mrps22	https://www.gsea-msigdb.org/gsea/msigdb/genesets.jsp?collection=H
			Lct	https://www.gsea-msigdb.org/gsea/msigdb/genesets.jsp?collection=H		Mrps30	https://www.gsea-msigdb.org/gsea/msigdb/genesets.jsp?collection=H
			Ldha	https://www.gsea-msigdb.org/gsea/msigdb/genesets.jsp?collection=H		Mtrf1	https://www.gsea-msigdb.org/gsea/msigdb/genesets.jsp?collection=H
			Ldhc	https://www.gsea-msigdb.org/gsea/msigdb/genesets.jsp?collection=H		Mtrr	https://www.gsea-msigdb.org/gsea/msigdb/genesets.jsp?collection=H
			Lhpp	https://www.gsea-msigdb.org/gsea/msigdb/genesets.jsp?collection=H		Mtx2	https://www.gsea-msigdb.org/gsea/msigdb/genesets.jsp?collection=H
			Lhx9	https://www.gsea-msigdb.org/gsea/msigdb/genesets.jsp?collection=H		Ndufa1	https://www.gsea-msigdb.org/gsea/msigdb/genesets.jsp?collection=H
			Mdh1	https://www.gsea-msigdb.org/gsea/msigdb/genesets.jsp?collection=H		Ndufa2	https://www.gsea-msigdb.org/gsea/msigdb/genesets.jsp?collection=H
			Mdh2	https://www.gsea-msigdb.org/gsea/msigdb/genesets.jsp?collection=H		Ndufa3	https://www.gsea-msigdb.org/gsea/msigdb/genesets.jsp?collection=H
			Me1	https://www.gsea-msigdb.org/gsea/msigdb/genesets.jsp?collection=H		Ndufa4	https://www.gsea-msigdb.org/gsea/msigdb/genesets.jsp?collection=H
			Me2	https://www.gsea-msigdb.org/gsea/msigdb/genesets.jsp?collection=H		Ndufa5	https://www.gsea-msigdb.org/gsea/msigdb/genesets.jsp?collection=H
			Med24	https://www.gsea-msigdb.org/gsea/msigdb/genesets.jsp?collection=H		Ndufa6	https://www.gsea-msigdb.org/gsea/msigdb/genesets.jsp?collection=H
			Mertk	https://www.gsea-msigdb.org/gsea/msigdb/genesets.jsp?collection=H		Ndufa7	https://www.gsea-msigdb.org/gsea/msigdb/genesets.jsp?collection=H
			Met	https://www.gsea-msigdb.org/gsea/msigdb/genesets.jsp?collection=H		Ndufa8	https://www.gsea-msigdb.org/gsea/msigdb/genesets.jsp?collection=H
			Mif	https://www.gsea-msigdb.org/gsea/msigdb/genesets.jsp?collection=H		Ndufa9	https://www.gsea-msigdb.org/gsea/msigdb/genesets.jsp?collection=H
			Miox	https://www.gsea-msigdb.org/gsea/msigdb/genesets.jsp?collection=H		Ndufab1	https://www.gsea-msigdb.org/gsea/msigdb/genesets.jsp?collection=H
			Mpi	https://www.gsea-msigdb.org/gsea/msigdb/genesets.jsp?collection=H		Ndufb1	https://www.gsea-msigdb.org/gsea/msigdb/genesets.jsp?collection=H
			Mxi1	https://www.gsea-msigdb.org/gsea/msigdb/genesets.jsp?collection=H		Ndufb2	https://www.gsea-msigdb.org/gsea/msigdb/genesets.jsp?collection=H
			Nanp	https://www.gsea-msigdb.org/gsea/msigdb/genesets.jsp?collection=H		Ndufb3	https://www.gsea-msigdb.org/gsea/msigdb/genesets.jsp?collection=H
			Nasp	https://www.gsea-msigdb.org/gsea/msigdb/genesets.jsp?collection=H		Ndufb4	https://www.gsea-msigdb.org/gsea/msigdb/genesets.jsp?collection=H
			Ndst3	https://www.gsea-msigdb.org/gsea/msigdb/genesets.jsp?collection=H		Ndufb5	https://www.gsea-msigdb.org/gsea/msigdb/genesets.jsp?collection=H
			Ndufv3	https://www.gsea-msigdb.org/gsea/msigdb/genesets.jsp?collection=H		Ndufb6	https://www.gsea-msigdb.org/gsea/msigdb/genesets.jsp?collection=H
			Nol3	https://www.gsea-msigdb.org/gsea/msigdb/genesets.jsp?collection=H		Ndufb7	https://www.gsea-msigdb.org/gsea/msigdb/genesets.jsp?collection=H
			Nsdhl	https://www.gsea-msigdb.org/gsea/msigdb/genesets.jsp?collection=H		Ndufb8	https://www.gsea-msigdb.org/gsea/msigdb/genesets.jsp?collection=H
			Nt5E	https://www.gsea-msigdb.org/gsea/msigdb/genesets.jsp?collection=H		Ndufc1	https://www.gsea-msigdb.org/gsea/msigdb/genesets.jsp?collection=H
			P4Ha1	https://www.gsea-msigdb.org/gsea/msigdb/genesets.jsp?collection=H		Ndufc2	https://www.gsea-msigdb.org/gsea/msigdb/genesets.jsp?collection=H
			P4Ha2	https://www.gsea-msigdb.org/gsea/msigdb/genesets.jsp?collection=H		Ndufs1	https://www.gsea-msigdb.org/gsea/msigdb/genesets.jsp?collection=H
			Pam	https://www.gsea-msigdb.org/gsea/msigdb/genesets.jsp?collection=H		Ndufs2	https://www.gsea-msigdb.org/gsea/msigdb/genesets.jsp?collection=H
			Paxip1	https://www.gsea-msigdb.org/gsea/msigdb/genesets.jsp?collection=H		Ndufs3	https://www.gsea-msigdb.org/gsea/msigdb/genesets.jsp?collection=H
			Pc	https://www.gsea-msigdb.org/gsea/msigdb/genesets.jsp?collection=H		Ndufs4	https://www.gsea-msigdb.org/gsea/msigdb/genesets.jsp?collection=H
			Pdk3	https://www.gsea-msigdb.org/gsea/msigdb/genesets.jsp?collection=H		Ndufs6	https://www.gsea-msigdb.org/gsea/msigdb/genesets.jsp?collection=H
			Pfkfb1	https://www.gsea-msigdb.org/gsea/msigdb/genesets.jsp?collection=H		Ndufs7	https://www.gsea-msigdb.org/gsea/msigdb/genesets.jsp?collection=H
			Pfkp	https://www.gsea-msigdb.org/gsea/msigdb/genesets.jsp?collection=H		Ndufs8	https://www.gsea-msigdb.org/gsea/msigdb/genesets.jsp?collection=H
			Pgam1	https://www.gsea-msigdb.org/gsea/msigdb/genesets.jsp?collection=H		Ndufv1	https://www.gsea-msigdb.org/gsea/msigdb/genesets.jsp?collection=H
			Pgam2	https://www.gsea-msigdb.org/gsea/msigdb/genesets.jsp?collection=H		Ndufv2	https://www.gsea-msigdb.org/gsea/msigdb/genesets.jsp?collection=H
			Pgk1	https://www.gsea-msigdb.org/gsea/msigdb/genesets.jsp?collection=H		Nnt	https://www.gsea-msigdb.org/gsea/msigdb/genesets.jsp?collection=H
			Pgls	https://www.gsea-msigdb.org/gsea/msigdb/genesets.jsp?collection=H		Nqo2	https://www.gsea-msigdb.org/gsea/msigdb/genesets.jsp?collection=H
			Pgm2	https://www.gsea-msigdb.org/gsea/msigdb/genesets.jsp?collection=H		Oat	https://www.gsea-msigdb.org/gsea/msigdb/genesets.jsp?collection=H
			Phka2	https://www.gsea-msigdb.org/gsea/msigdb/genesets.jsp?collection=H		Ogdh	https://www.gsea-msigdb.org/gsea/msigdb/genesets.jsp?collection=H
			Pkm	https://www.gsea-msigdb.org/gsea/msigdb/genesets.jsp?collection=H		Opa1	https://www.gsea-msigdb.org/gsea/msigdb/genesets.jsp?collection=H
			Pkp2	https://www.gsea-msigdb.org/gsea/msigdb/genesets.jsp?collection=H		Oxa1L	https://www.gsea-msigdb.org/gsea/msigdb/genesets.jsp?collection=H
			Plod1	https://www.gsea-msigdb.org/gsea/msigdb/genesets.jsp?collection=H		Pdha1	https://www.gsea-msigdb.org/gsea/msigdb/genesets.jsp?collection=H
			Plod2	https://www.gsea-msigdb.org/gsea/msigdb/genesets.jsp?collection=H		Pdhb	https://www.gsea-msigdb.org/gsea/msigdb/genesets.jsp?collection=H
			Pmm2	https://www.gsea-msigdb.org/gsea/msigdb/genesets.jsp?collection=H		Pdhx	https://www.gsea-msigdb.org/gsea/msigdb/genesets.jsp?collection=H
			Polr3K	https://www.gsea-msigdb.org/gsea/msigdb/genesets.jsp?collection=H		Pdk4	https://www.gsea-msigdb.org/gsea/msigdb/genesets.jsp?collection=H
			Ppfia4	https://www.gsea-msigdb.org/gsea/msigdb/genesets.jsp?collection=H		Pdp1	https://www.gsea-msigdb.org/gsea/msigdb/genesets.jsp?collection=H
			Ppia	https://www.gsea-msigdb.org/gsea/msigdb/genesets.jsp?collection=H		Phb2	https://www.gsea-msigdb.org/gsea/msigdb/genesets.jsp?collection=H
			Ppp2Cb	https://www.gsea-msigdb.org/gsea/msigdb/genesets.jsp?collection=H		Phyh	https://www.gsea-msigdb.org/gsea/msigdb/genesets.jsp?collection=H
			Prps1	https://www.gsea-msigdb.org/gsea/msigdb/genesets.jsp?collection=H		Pmpca	https://www.gsea-msigdb.org/gsea/msigdb/genesets.jsp?collection=H
			Psmc4	https://www.gsea-msigdb.org/gsea/msigdb/genesets.jsp?collection=H		Polr2F	https://www.gsea-msigdb.org/gsea/msigdb/genesets.jsp?collection=H
			Pygb	https://www.gsea-msigdb.org/gsea/msigdb/genesets.jsp?collection=H		Por	https://www.gsea-msigdb.org/gsea/msigdb/genesets.jsp?collection=H
			Pygl	https://www.gsea-msigdb.org/gsea/msigdb/genesets.jsp?collection=H		Prdx3	https://www.gsea-msigdb.org/gsea/msigdb/genesets.jsp?collection=H
			Qsox1	https://www.gsea-msigdb.org/gsea/msigdb/genesets.jsp?collection=H		Retsat	https://www.gsea-msigdb.org/gsea/msigdb/genesets.jsp?collection=H
			Rars1	https://www.gsea-msigdb.org/gsea/msigdb/genesets.jsp?collection=H		Rhot1	https://www.gsea-msigdb.org/gsea/msigdb/genesets.jsp?collection=H
			Rbck1	https://www.gsea-msigdb.org/gsea/msigdb/genesets.jsp?collection=H		Rhot2	https://www.gsea-msigdb.org/gsea/msigdb/genesets.jsp?collection=H
			Rpe	https://www.gsea-msigdb.org/gsea/msigdb/genesets.jsp?collection=H		Sdha	https://www.gsea-msigdb.org/gsea/msigdb/genesets.jsp?collection=H
			Rragd	https://www.gsea-msigdb.org/gsea/msigdb/genesets.jsp?collection=H		Sdhb	https://www.gsea-msigdb.org/gsea/msigdb/genesets.jsp?collection=H
			Sap30	https://www.gsea-msigdb.org/gsea/msigdb/genesets.jsp?collection=H		Sdhc	https://www.gsea-msigdb.org/gsea/msigdb/genesets.jsp?collection=H
			Sdc1	https://www.gsea-msigdb.org/gsea/msigdb/genesets.jsp?collection=H		Sdhd	https://www.gsea-msigdb.org/gsea/msigdb/genesets.jsp?collection=H
			Sdc2	https://www.gsea-msigdb.org/gsea/msigdb/genesets.jsp?collection=H		Slc25A11	https://www.gsea-msigdb.org/gsea/msigdb/genesets.jsp?collection=H
			Sdc3	https://www.gsea-msigdb.org/gsea/msigdb/genesets.jsp?collection=H		Slc25A12	https://www.gsea-msigdb.org/gsea/msigdb/genesets.jsp?collection=H
			Sdhc	https://www.gsea-msigdb.org/gsea/msigdb/genesets.jsp?collection=H		Slc25A20	https://www.gsea-msigdb.org/gsea/msigdb/genesets.jsp?collection=H
			Slc16A3	https://www.gsea-msigdb.org/gsea/msigdb/genesets.jsp?collection=H		Slc25A3	https://www.gsea-msigdb.org/gsea/msigdb/genesets.jsp?collection=H
			Slc25A10	https://www.gsea-msigdb.org/gsea/msigdb/genesets.jsp?collection=H		Slc25A4	https://www.gsea-msigdb.org/gsea/msigdb/genesets.jsp?collection=H
			Slc25A13	https://www.gsea-msigdb.org/gsea/msigdb/genesets.jsp?collection=H		Slc25A5	https://www.gsea-msigdb.org/gsea/msigdb/genesets.jsp?collection=H
			Slc35A3	https://www.gsea-msigdb.org/gsea/msigdb/genesets.jsp?collection=H		Slc25A6	https://www.gsea-msigdb.org/gsea/msigdb/genesets.jsp?collection=H
			Slc37A4	https://www.gsea-msigdb.org/gsea/msigdb/genesets.jsp?collection=H		Sucla2	https://www.gsea-msigdb.org/gsea/msigdb/genesets.jsp?collection=H
			Sod1	https://www.gsea-msigdb.org/gsea/msigdb/genesets.jsp?collection=H		Suclg1	https://www.gsea-msigdb.org/gsea/msigdb/genesets.jsp?collection=H
			Sox9	https://www.gsea-msigdb.org/gsea/msigdb/genesets.jsp?collection=H		Supv3L1	https://www.gsea-msigdb.org/gsea/msigdb/genesets.jsp?collection=H
			Spag4	https://www.gsea-msigdb.org/gsea/msigdb/genesets.jsp?collection=H		Surf1	https://www.gsea-msigdb.org/gsea/msigdb/genesets.jsp?collection=H
			Srd5A3	https://www.gsea-msigdb.org/gsea/msigdb/genesets.jsp?collection=H		Tcirg1	https://www.gsea-msigdb.org/gsea/msigdb/genesets.jsp?collection=H
			Stc1	https://www.gsea-msigdb.org/gsea/msigdb/genesets.jsp?collection=H		Timm10	https://www.gsea-msigdb.org/gsea/msigdb/genesets.jsp?collection=H
			Stc2	https://www.gsea-msigdb.org/gsea/msigdb/genesets.jsp?collection=H		Timm13	https://www.gsea-msigdb.org/gsea/msigdb/genesets.jsp?collection=H
			Stmn1	https://www.gsea-msigdb.org/gsea/msigdb/genesets.jsp?collection=H		Timm17A	https://www.gsea-msigdb.org/gsea/msigdb/genesets.jsp?collection=H
			Taldo1	https://www.gsea-msigdb.org/gsea/msigdb/genesets.jsp?collection=H		Timm50	https://www.gsea-msigdb.org/gsea/msigdb/genesets.jsp?collection=H
			Tff3	https://www.gsea-msigdb.org/gsea/msigdb/genesets.jsp?collection=H		Timm8B	https://www.gsea-msigdb.org/gsea/msigdb/genesets.jsp?collection=H
			Tgfa	https://www.gsea-msigdb.org/gsea/msigdb/genesets.jsp?collection=H		Timm9	https://www.gsea-msigdb.org/gsea/msigdb/genesets.jsp?collection=H
			Tgfbi	https://www.gsea-msigdb.org/gsea/msigdb/genesets.jsp?collection=H		Tomm22	https://www.gsea-msigdb.org/gsea/msigdb/genesets.jsp?collection=H
			Tktl1	https://www.gsea-msigdb.org/gsea/msigdb/genesets.jsp?collection=H		Tomm70	https://www.gsea-msigdb.org/gsea/msigdb/genesets.jsp?collection=H
			Tpbg	https://www.gsea-msigdb.org/gsea/msigdb/genesets.jsp?collection=H		Uqcr10	https://www.gsea-msigdb.org/gsea/msigdb/genesets.jsp?collection=H
			Tpi1	https://www.gsea-msigdb.org/gsea/msigdb/genesets.jsp?collection=H		Uqcr11	https://www.gsea-msigdb.org/gsea/msigdb/genesets.jsp?collection=H
			Tpst1	https://www.gsea-msigdb.org/gsea/msigdb/genesets.jsp?collection=H		Uqcrb	https://www.gsea-msigdb.org/gsea/msigdb/genesets.jsp?collection=H
			Tsta3	https://www.gsea-msigdb.org/gsea/msigdb/genesets.jsp?collection=H		Uqcrc1	https://www.gsea-msigdb.org/gsea/msigdb/genesets.jsp?collection=H
			Txn	https://www.gsea-msigdb.org/gsea/msigdb/genesets.jsp?collection=H		Uqcrc2	https://www.gsea-msigdb.org/gsea/msigdb/genesets.jsp?collection=H
			Ugp2	https://www.gsea-msigdb.org/gsea/msigdb/genesets.jsp?collection=H		Uqcrfs1	https://www.gsea-msigdb.org/gsea/msigdb/genesets.jsp?collection=H
			Vcan	https://www.gsea-msigdb.org/gsea/msigdb/genesets.jsp?collection=H		Uqcrh	https://www.gsea-msigdb.org/gsea/msigdb/genesets.jsp?collection=H
			Vegfa	https://www.gsea-msigdb.org/gsea/msigdb/genesets.jsp?collection=H		Uqcrq	https://www.gsea-msigdb.org/gsea/msigdb/genesets.jsp?collection=H
			Vldlr	https://www.gsea-msigdb.org/gsea/msigdb/genesets.jsp?collection=H		Vdac1	https://www.gsea-msigdb.org/gsea/msigdb/genesets.jsp?collection=H
			Xylt2	https://www.gsea-msigdb.org/gsea/msigdb/genesets.jsp?collection=H		Vdac2	https://www.gsea-msigdb.org/gsea/msigdb/genesets.jsp?collection=H
			Znf292	https://www.gsea-msigdb.org/gsea/msigdb/genesets.jsp?collection=H		Vdac3	https://www.gsea-msigdb.org/gsea/msigdb/genesets.jsp?collection=H
